# Supplementary material for: Neonatal Outcomes after Maternal Biomarker-Guided Preterm Birth Intervention: The AVERT PRETERM Trial
Source: Diagnostics (Basel). 2024 Jul 9;14(14):1462. doi: 10.3390/diagnostics14141462 (PMC11275486; doi:10.3390/diagnostics14141462)
Supplement: Supplementary file 1 [file diagnostics-14-01462-s001.zip]

Archive with 1 entries (1 files):
- diagnostics-3069770-supplementary.pdf
